# Supplementary material for: Results of a Prospective Trial to Compare 68Ga-DOTA-TATE with SiPM-Based PET/CT vs. Conventional PET/CT in Patients with Neuroendocrine Tumors
Source: Diagnostics (Basel). 2021 May 30;11(6):992. doi: 10.3390/diagnostics11060992 (PMC8228776; doi:10.3390/diagnostics11060992)
Supplement: Supplementary file 1 [file diagnostics-11-00992-s001.zip]

Archive with 1 entries (1 files):
- diagnostics-1239138-supplementary.pdf
